# Supplementary material for: Division of labor within psyllids: metagenomics reveals an ancient dual endosymbiosis with metabolic complementarity in the genus Cacopsylla
Source: mSystems. 2023 Sep 28;8(5):e00578-23. doi: 10.1128/msystems.00578-23 (PMC10654072; doi:10.1128/msystems.00578-23)
Supplement: Table S3 — Presence of genes involved in the biosynthesis of essential amino acids in all available Carsonella genomes based on KEGG pathway annotations using BlastKoala. [file msystems.00578-23-s0003.xlsx]

## Sheet: Amino acids
Supplementary Table S3. Presence of genes involved in the biosynthesis of essential amino acids in all available Carsonella genomes based on KEGG pathway annotations using BlastKoala.
Amino acid	Gene	CRmelAO1	CRmelAO2	CRmelAO3-1	CRmelAO3-2	CRmelST4	CRmelST17	CRmelST21	CRmelET	CRpic1	CRpic2	CRpyr	CRpyr		B. cockerelli	B. trigonica	C. eucalypti	C. spatulata	D. citri China	D. citri Japan	D. citri USA	H. cubana	H. texana	P. celtidis	P. venusta
Arginine	carA-1	carA	carA	carA	carA	carA	carA	carA	carA	carA	carA	carA	carA		carA	carA			carA	carA	carA	carA	carA	carA	carA
Arginine	carA-2	carA	carA	carA	carA	carA	carA	carA	carA	carA	carA	carA	carA		carA	carA			carA	carA	carA	carA	carA	carA	carA
Arginine	carB	carB	carB	carB	carB	carB	carB	carB	carB	carB	carB	carB	carB		carB	carB			carB	carB	carB	carB	carB	carB	carB
Arginine	argF	argF	argF	argF	argF	argF	argF	argF	argF	argF	argF	argF	argF		argF	argF			argF	argF	argF	argF	argF	argF	argF
Arginine	argG	argG	argG	argG	argG	argG	argG	argG	argG	argG	argG	argG	argG		argG	argG	argG	argG	argG	argG	argG	argG	argG	argG	argG
Arginine	argH	argH	argH	argH	argH	argH	argH	argH	argH	argH	argH	argH	argH		argH	argH	argH	argH	argH	argH	argH	argH	argH	argH	argH
Histidine	hisG	hisG	hisG	hisG	hisG	hisG	hisG	hisG	hisG	hisG	hisG	hisG	hisG		hisG	hisG	hisG	hisG	hisG	hisG	hisG	hisG
Histidine	hisE	hisE	hisE	hisE	hisE	hisE	hisE	hisE	hisE	hisE	hisE	hisE	hisE		hisE	hisE	hisE	hisE	hisE	hisE	hisE	hisE
Histidine	hisI	hisI	hisI	hisI	hisI	hisI	hisI	hisI	hisI	hisI	hisI	hisI	hisI		hisI	hisI	hisI	hisI	hisI	hisI	hisI	hisI
Histidine	hisA	hisA	hisA	hisA	hisA	hisA	hisA	hisA	hisA	hisA	hisA	hisA	hisA		hisA	hisA	hisA	hisA	hisA	hisA	hisA	hisA
Histidine	hisH	hisH	hisH	hisH	hisH	hisH	hisH	hisH	hisH	hisH	hisH	hisH	hisH		hisH	hisH	hisH	hisH	hisH	hisH	hisH	hisH
Histidine	hisB	hisB	hisB	hisB	hisB	hisB	hisB	hisB	hisB	hisB	hisB	hisB	hisB		hisB	hisB	hisB	hisB	hisB	hisB	hisB	hisB	hisB
Histidine	hisC	hisC	hisC	hisC	hisC	hisC	hisC	hisC	hisC	hisC	hisC	hisC	hisC		hisC	hisC	hisC	hisC	hisC	hisC	hisC	hisC
Histidine	hisN
Histidine	hisD	hisD	hisD	hisD	hisD	hisD	hisD	hisD	hisD	hisD	hisD	hisD	hisD		hisD	hisD	hisD	hisD	hisD	hisD	hisD	hisD
Lysine	lysC	lysC	lysC	lysC	lysC	lysC	lysC	lysC	lysC	lysC	lysC	lysC	lysC		lysC	lysC	lysC	lysC	lysC	lysC	lysC	lysC	lysC	lysC	lysC
Lysine	asd	asd	asd	asd	asd	asd	asd	asd	asd	asd	asd	asd	asd		asd	asd	asd	asd	asd	asd	asd	asd	asd	asd	asd
Lysine	hom/thrA	hom	hom	hom	hom	hom	hom	hom	hom	hom	hom	hom	hom		hom	hom	hom	hom	hom	hom	hom	hom	hom	hom	hom
Lysine	dapA	dapA	dapA	dapA	dapA	dapA	dapA	dapA	dapA	dapA	dapA	dapA	dapA			dapA	dapA	dapA	dapA	dapA	dapA	dapA	dapA	dapA	dapA
Lysine	dapB	dapB	dapB	dapB	dapB	dapB	dapB	dapB	dapB	dapB	dapB	dapB	dapB		dapB	dapB	dapB	dapB	dapB	dapB	dapB	dapB	dapB	dapB	dapB
Lysine	dapD	dapD	dapD	dapD	dapD	dapD	dapD	dapD	dapD	dapD	dapD	dapD	dapD		dapD	dapD	dapD	dapD	dapD	dapD	dapD	dapD	dapD	dapD	dapD
Lysine	dapC
Lysine	dapE	dapE	dapE	dapE	dapE	dapE	dapE	dapE	dapE	dapE	dapE	dapE	dapE		dapE	dapE			dapE	dapE	dapE			dapE	dapE
Lysine	dapF	dapF	dapF	dapF	dapF	dapF	dapF	dapF	dapF	dapF	dapF	dapF	dapF		dapF	dapF	dapF	dapF	dapF	dapF	dapF	dapF	dapF	dapF	dapF
Lysine	lysA	lysA	lysA	lysA	lysA	lysA	lysA	lysA	lysA	lysA	lysA	lysA	lysA		lysA	lysA	lysA	lysA	lysA	lysA	lysA	lysA	lysA	lysA	lysA
Methionine	lysC	lysC	lysC	lysC	lysC	lysC	lysC	lysC	lysC	lysC	lysC	lysC	lysC		lysC	lysC	lysC	lysC	lysC	lysC	lysC	lysC	lysC	lysC	lysC
Methionine	asd	asd	asd	asd	asd	asd	asd	asd	asd	asd	asd	asd	asd		asd	asd	asd	asd	asd	asd	asd	asd	asd	asd	asd
Methionine	hom/thrA	hom/thrA	hom/thrA	hom/thrA	hom/thrA	hom/thrA	hom/thrA	hom/thrA	hom/thrA	hom/thrA	hom/thrA	hom/thrA	hom/thrA		hom/thrA	hom/thrA	hom/thrA	hom/thrA	hom/thrA	hom/thrA	hom/thrA	hom/thrA	hom/thrA	hom/thrA	hom/thrA
Methionine	metA
Methionine	metB
Methionine	metC
Methionine	metE	metE	metE	metE	metE	metE	metE	metE	metE	metE	metE	metE	metE		metE	metE	metE	metE	metE	metE	metE	metE	metE	metE	metE
Threonine	lysC	lysC	lysC	lysC	lysC	lysC	lysC	lysC	lysC	lysC	lysC	lysC	lysC		lysC	lysC	lysC	lysC	lysC	lysC	lysC	lysC	lysC	lysC	lysC
Threonine	asd	asd	asd	asd	asd	asd	asd	asd	asd	asd	asd	asd	asd		asd	asd	asd	asd	asd	asd	asd	asd	asd	asd	asd
Threonine	hom/thrA	hom/thrA	hom/thrA	hom/thrA	hom/thrA	hom/thrA	hom/thrA	hom/thrA	hom/thrA	hom/thrA	hom/thrA	hom/thrA	hom/thrA		hom/thrA	hom/thrA	hom/thrA	hom/thrA	hom/thrA	hom/thrA	hom/thrA	hom/thrA	hom/thrA	hom/thrA	hom/thrA
Threonine	thrB
Threonine	thrC	thrC	thrC	thrC	thrC	thrC	thrC	thrC	thrC	thrC	thrC	thrC	thrC		thrC	thrC	thrC	thrC	thrC	thrC	thrC	thrC	thrC	thrC	thrC
Valine/Isoleucine/Leucine	ilvI	ilvI	ilvI	ilvI	ilvI	ilvI	ilvI	ilvI	ilvI	ilvI	ilvI	ilvI	ilvI		ilvI	ilvI	ilvI	ilvI	ilvI	ilvI	ilvI	ilvI	ilvI	ilvI	ilvI
Valine/Isoleucine/Leucine	ilvC	ilvC	ilvC	ilvC	ilvC	ilvC	ilvC	ilvC	ilvC	ilvC	ilvC	ilvC	ilvC		ilvC	ilvC	ilvC	ilvC				ilvC	ilvC	ilvC	ilvC
Valine/Isoleucine/Leucine	ilvD	ilvD	ilvD	ilvD	ilvD	ilvD	ilvD	ilvD	ilvD	ilvD	ilvD	ilvD	ilvD		ilvD	ilvD	ilvD	ilvD	ilvD	ilvD	ilvD	ilvD	ilvD	ilvD	ilvD
Valine/Isoleucine/Leucine	ilvE	ilvE	ilvE	ilvE	ilvE	ilvE	ilvE	ilvE	ilvE	ilvE	ilvE	ilvE	ilvE		ilvE	ilvE	ilvE	ilvE	ilvE	ilvE	ilvE	ilvE	ilvE	ilvE	ilvE
Valine/Isoleucine/Leucine	leuA	leuA	leuA	leuA	leuA	leuA	leuA	leuA	leuA	leuA	leuA	leuA	leuA		leuA	leuA	leuA	leuA	leuA	leuA	leuA	leuA	leuA	leuA	leuA
Valine/Isoleucine/Leucine	leuC	leuC	leuC	leuC	leuC	leuC	leuC	leuC	leuC	leuC	leuC	leuC	leuC		leuC	leuC	leuC	leuC	leuC	leuC	leuC	leuC	leuC	leuC	leuC
Valine/Isoleucine/Leucine	leuD	leuD	leuD	leuD	leuD	leuD	leuD	leuD	leuD	leuD	leuD	leuD	leuD		leuD	leuD	leuD	leuD	leuD	leuD	leuD	leuD	leuD	leuD	leuD
Valine/Isoleucine/Leucine	leuB	leuB	leuB	leuB	leuB	leuB	leuB	leuB	leuB	leuB	leuB	leuB	leuB		leuB	leuB	leuB	leuB		leuB		leuB	leuB	leuB	leuB
Chorismate	aroF/G	aroF	aroF	aroF	aroF	aroF	aroF	aroF	aroF	aroF	aroF	aroF	aroF		aroF	aroF	aroF	aroF	aroF	aroF	aroF	aroF	aroF	aroF	aroF
Chorismate	aroB	aroB	aroB	aroB	aroB	aroB	aroB	aroB	aroB	aroB	aroB	aroB	aroB		aroB	aroB	aroB	aroB	aroB	aroB	aroB	aroB	aroB	aroB	aroB
Chorismate	aroQ	aroQ	aroQ	aroQ	aroQ	aroQ	aroQ	aroQ	aroQ	aroQ	aroQ	aroQ	aroQ		aroQ	aroQ	aroQ	aroQ	aroQ	aroQ	aroQ	aroQ	aroQ	aroQ	aroQ
Chorismate	aroE
Chorismate	aroKB	aroB	aroB	aroB	aroB	aroB	aroB	aroB	aroB				aroB			aroB			aroB	aroB	aroB			aroB	aroB
Chorismate	aroA	aroA	aroA	aroA	aroA	aroA	aroA	aroA	aroA	aroA	aroA	aroA	aroA		aroA	aroA	aroA	aroA	aroA	aroA	aroA	aroA	aroA	aroA	aroA
Chorismate	aroC	aroC	aroC	aroC	aroC	aroC	aroC	aroC	aroC	aroC	aroC	aroC	aroC		aroC	aroC	aroC	aroC	aroC	aroC	aroC	aroC	aroC	aroC	aroC
Phenylalanine	pheA1	pheA1	pheA1	pheA1	pheA1	pheA1	pheA1	pheA1	pheA1	pheA1	pheA1	pheA1	pheA1		pheA1	pheA1	pheA1	pheA1	pheA1	pheA1	pheA1		pheA1	pheA1	pheA1
Phenylalanine	pheA2	pheA2	pheA2	pheA2	pheA2	pheA2	pheA2	pheA2	pheA2	pheA2	pheA2	pheA2	pheA2		pheA2	pheA2	pheA2	pheA2	pheA2	pheA2	pheA2		pheA2	pheA2	pheA2
Phenylalanine	hisC	hisC	hisC	hisC	hisC	hisC	hisC	hisC	hisC	hisC	hisC	hisC	hisC		hisC	hisC	hisC	hisC	hisC	hisC	hisC	hisC
Tyrosine	pheA1	pheA1	pheA1	pheA1	pheA1	pheA1	pheA1	pheA1	pheA1	pheA1	pheA1	pheA1	pheA1		pheA1	pheA1	pheA1	pheA1	pheA1	pheA1	pheA1		pheA1	pheA1	pheA1
Tyrosine	tyrA
Tyrosine	hisC	hisC	hisC	hisC	hisC	hisC	hisC	hisC	hisC	hisC	hisC	hisC	hisC		hisC	hisC	hisC	hisC	hisC	hisC	hisC	hisC
Tryptophan	trpE	trpE	trpE	trpE	trpE	trpE	trpE	trpE	trpE	trpE	trpE	trpE	trpE		trpE	trpE	trpE	trpE	trpE	trpE	trpE	trpE	trpE	trpE	trpE
Tryptophan	trpG	trpG	trpG	trpG	trpG	trpG	trpG	trpG	trpG	trpG	trpG	trpG	trpG		trpG	trpG	trpG	trpG	trpG	trpG	trpG	trpG	trpG	trpG	trpG
Tryptophan	trpD														trpD	trpD			trpD	trpD	trpD
Tryptophan	trpF														trpF	trpF			trpF	trpF	trpF
Tryptophan	trpC														trpC	trpC			trpC	trpC	trpC
Tryptophan	trpA/trpB														trpA/trpB	trpA/trpB			trpA/trpB	trpA/trpB	trpA/trpB
